# Supplementary material for: Barriers and facilitators to the use of virtual wards: a systematic review of the qualitative evidence
Source: Int J Qual Health Care. 2025 Jul 18;37(3):mzaf065. doi: 10.1093/intqhc/mzaf065 (PMC12342918; doi:10.1093/intqhc/mzaf065)
Supplement: mzaf065_Supplementary_Data [file mzaf065_supplementary_data.zip]

Archive with 6 entries (6 files):
- INTHQC-2025-02-0056.R2_FINAL SEARCH STRATEGY (Supplementary Material 1).pdf
- INTQHC-2025-02-0056.R2_ Full text screening (Supplememntary material 2).xlsx
- INTQHC-2025-02-0056.R2_ TDF table single studies (Supplementary marterial 4b).docx
- INTQHC-2025-02-0056.R2_Characteristics of included studies (Supplementary material 3).docx
- INTQHC-2025-02-0056.R2_FINAL THEME MAPPING (Supplementary material 4a).docx
- PRISMA_CHECKLIST_INTQHC-2025-02-0056.R2.pdf
