# Supplementary material for: Barriers and facilitators to the use of virtual wards: a systematic review of the qualitative evidence
Source: Int J Qual Health Care. 2025 Jul 18;37(3):mzaf065. doi: 10.1093/intqhc/mzaf065 (PMC12342918; doi:10.1093/intqhc/mzaf065)
Supplement: mzaf065_Supplementary_Data [file mzaf065_supplementary_data.zip › INTQHC-2025-02-0056.R2_ Full text screening (Supplememntary material 2).xlsx]

## Sheet: Full text screening VW
SC comments	Inclusion/exclusion decision	Reason for exclusion		Legend
Aasbø G, Kværner KJ, Holmen J, Høiby EA, Hansen MB, Norum J, et al. Expectations related to home-based telemonitoring of high-risk pregnancies: A qualitative study addressing healthcare providers' and users' views in Norway. Acta Obstet Gynecol Scand. 2024;103(2):276-285. doi: 10.1111/aogs.14726. (EMBASE)	Included			VW= Virtual Ward, HAH= Hospital at Home, RM= Remote Monitoring, HFF = Home from Hospital HIFT= hospital-in-the-home
Bamgboje-Ayodele A, Boscolo A, Hutchings O, Shaw M, Burger M, Taggart R, et al. Fighting the same battles on a new battleground: embedding technologies in a virtual care environment. Stud Health Technol Inform. 2024;310:1066-70. doi:10.3233/SHTI231128. (CINHAIL)	Excluded	Too broad. The article is about a virtual hospital and not a VW
Baumgardt J, Schwarz J, Bechdolf A, Lüdtke T, Röpke S, Bauer M, et al. Implementation, efficacy, costs and processes of inpatient equivalent home-treatment in German mental health care (AKtiV): protocol of a mixed-method, participatory, quasi-experimental trial. BMC Psychiatry. 2021;21(1):173. doi:10.1186/s12888-021-03163-9. (Psychinfo)	Excluded	No mention of remote monitoring (HAH not VW)
Barnard A, Hou X-Y, Lukin B. Director of nursing experiences of a hospital in the nursing home program in South East Queensland. Collegian. 2016;23(4):341-8. doi:10.1016/j.colegn.2016.03.001 (CINHAIL)	Excluded	HAH not VW. Focused on clinical services. RM not mentioned.
Bircher C, Wilkes M, Zahradka N, Wells E, Prosser-Snelling E. Remote care and triage of obstetric patients with COVID-19 in the community: operational considerations. BMC Pregnancy Childbirth. 2022;22(1):550. doi:10.1186/s12884-022-04863-0. (EMBASE)	Excluded	Not barriers and facilitators
Brennan KA, Kang H, Kraus S, Kang J, Malkawi D. Harnessing remote patient monitoring technology to improve transitions of care. J Am Geriatr Soc. 2021 Apr;69(Suppl 1):S63. (EMBASE)	Excluded	Lecture Abstract
Cerdan de Las Heras J, Andersen SL, Matthies S, Sandreva TV, Johannesen CK, Nielsen TL, et al. Hospitalisation at Home of Patients with COVID-19: A Qualitative Study of User Experiences. Int J Environ Res Public Health. 2023;20(2):1287. doi: 10.3390/ijerph20021287.	Included
Cheng JF, Huang XY, Lin MJ, Yang TC, Hsu YS. Intervening conditions of hospital‐based home care for people with severe mental illness. Public Health Nurs. 2012;29(4):320-9. (PschyInfo)	Excluded	Not specifically about VW but general about Homecare Services
Chua CMS, Ko SQ, Lai YF, Lim YW, Shorey S. Perceptions of stakeholders toward "hospital at home" program in Singapore: a descriptive qualitative study. J Patient Saf. 2022;18(3):e606-e12. doi:10.1097/PTS.0000000000000890. (CINHAIL)	Excluded	Not clear what the model entails
Cox R, Kyle G, Suzuki A, Wishart L, McCusker M, McConnell A, et al. Patient and multidisciplinary health professional perceptions of an Australian geriatric evaluation and management and rehabilitation hospital in the home service. J Health Serv Res Policy. 2024;29(1):31-41. doi:10.1177/13558196231193863 (EMBASE)	Excluded	HAH not VW
Curran M, Byrne A. SMILE-Supporting multi-morbidity self-care through Integration, Learning and eHealth. Int J Integr Care. 2022. doi:10.5334/ijic.ICIC22025. (CINHAIL)	Excluded	Conference abstract
Davis M, Whittington C, Hieber S, Muench J, Bynum JPW, Shireman TI, et al. Exploring patient and clinic staff members' experiences with transitional care services: a case study approach. J Hosp Med. 2018;13(4):E1-E8. doi:10.1002/jhm.13090. (EMBASE)	Excluded	Conference abstract
Deacon M. Caring for people in the 'virtual ward': The practical ramifications for acute nursing work. J Psychiatr Ment Health Nurs. 2003;10(4):465-71. doi:10.1046/j.1365-2850.2003.00639.x. (EMBASE)	Excluded	Not focused on barriers and facilitator
Desai M, O'Connor H, Gifford J, Pozen A, Buerhaus P, Naylor MD, et al. Perceptions and feasibility of hospital-level care at home in rural America: a qualitative and simulation analysis. J Gen Intern Med. 2020;35(Suppl 1):S679-S80. doi:10.1007/s11606-020-05890-3. (EMBASE)	Excluded	Conference abstract
Dismore LL, Echevarria C, van Wersch A, Morgan A, Simpson A, Lippiett K et alWhat are the positive drivers and potential barriers to implementation of hospital at home selected by low-risk DECAF score in the UK: a qualitative study embedded within a randomised controlled trial. BMJ Open. 2019;9:e026609. doi:10.1136/bmjopen-2018-026609. (EMBASE)	Excluded	HAH model not RM
Donnelly M, Dempster M. A home from hospital service for older people. Ulster Med J. 1999;68(2):79. PMID: 10661633; PMCID: PMC2449119. (EMBASE)	Excluded	HFH model not VW
Eines TF, Storm M, Grønvik CKU. Interprofessional collaboration in a community virtual ward: A focus group study. Scand J Caring Sci. 2023;37(3):677-686. doi: 10.1111/scs.13152. (EMBASE)	Included
Ellis H, McKinley S, Taylor L, Paterson C, Johnson J, Lee K, et al. (2022). Overcoming adversity: Building a remote interdisciplinary neurorehabilitation service during the COVID-19 pandemic. Futur Health J. 2022;9(3):346-50. doi:10.7861/fhj.2021-0053. PMID: 36561814; PMCID: PMC9761453. (Medline)	Excluded	Ward rounds are mentioned but this is a Rehabilitation programme not a VW
Evans C, Davies R, Nash EF, Whitehouse JL, Rashid R. EPS6.8 Development of a virtual ward model of care for adults with cystic fibrosis (CF) requiring home intravenous (IV) antibiotics. J Cyst Fibros. 2017;16(1):S51-2. doi:10.1016/S1569-1993(17)30329-6.(EMBASE)	Excluded	Conference abstract
Fais L, Floris R, Frau B, Farris F, Angei A, Racis M, et al. Remote control of implanted electronic devices through home monitoring technology in the era of COVID-19: Our experience in remote enrollment. Eur Heart J Suppl. 2021;C111-C111. doi:10.1093/eurheartj/suab064. (EMBASE)	Excluded	Conference abstract
Farrington A, Smith R, Williams B, Johnson L, Davis M, Carter H, et al. Service user experience of receiving remote inpatient mental health treatment via the homecare service. Issues Ment Health Nurs. 2024;1-7. doi:10.1080/01612840.2023.2297309. (EMBASE)	Excluded	HAH for patients with mental health (focus on the treatment)
Gagnon J, Desrochers F, Beauchesne M, Gosselin R, Bergeron C, Charbonneau A, et al. Gagnon J, et al. The Family Medicine-Based Virtual Ward: Qualitative Description of the Implementation Process. McGill J Med. 2020;18(1):64-73. doi:10.26443/mjm.v18i1.149. (Academic search)	Include
Graham F, McGowan LJ, Lecouturier J, Goffe L, Kelly M, Echevarria C, Sniehotta FF. OP83 A qualitative exploration of the acceptability and feasibility of implementing virtual wards in England from the perspective of commissioners. J Epidemiol Community Health. 2023. doi:10.1136/jech-2023-SSMabstracts.82. (EMBASE)	Excluded	Conference abstract
Hall A, Shaw C, Dudley S, et al. Palliative care virtual ward. BMJ Support Palliat Care. 2023;13:A42. doi:10.1136/spcare-2023-HUNC.109. (EMBASE)	Excluded	Conference abstract
Halley M, Tharmaratnam R, Seewald S, Smith S, Jones R, Patel A. PROMPT: The perioperative remote monitoring of patients: Evaluation of the impact of a digital health platform on oesophago-gastric cancer patients taking part in a surgical prehabilitation programme. Br J Surg. 2019;106:39-40. doi:10.1002/bjs.11347. (EMBASE)	Excluded	Conference abstract
Harel N, Magnezi R. A SWOT analysis of hospitals’ and HMO representatives’ opinions regarding hospital at home in Israel. Health Soc Care Community. 2024. doi:10.1155/2024/8825224. (EMBASE)	Included
Harrison C, Malik F. P-89 From the virtual to reality: establishing a palliative care virtual ward in a hospice/community setting. BMJ Support Palliat Care. 2023. doi:10.1136/spcare-2023-HUNC.110.(EMBASE)	Excluded	Conference abstract
Hattingh HL, Edmunds C, Gillespie BM. Medication management of COVID-19 patients during transition to virtual models of care: a qualitative study. J Pharm Policy Pract. 2023;16(1):127. doi:10.1186/s40545-023-00633-1. (EMBASE)	Excluded	Model is too broad. Include both VW and HAH/HITH. Not possible to differentiate
Hayes Bauer E, Zeynep T, Morgan C, Gantt L, Levinson K, Fischer C, et al. (2021). Patients' and relatives' preferences for a palliative/oncology day ward and out-of-hours telemedicine—an interpretive description. Healthcare (Basel, Switzerland). 2021;9(6). doi:10.3390/healthcare9060758. (Medline)	Excluded	Video consultation provided when the ward is closed
Herlitz L, Crellin N, Vindrola-Padros C, Ellins J, Georghiou T, Litchfield I, et al. Patient and staff experiences of using technology-enabled and analogue models of remote home monitoring for COVID-19 in England: A mixed-method evaluation. Int J Med Inform. 2023;179:105230. doi:10.1016/j.ijmedinf.2023.105230. (EMBASE)	Included
Jessup RL, Awad N, Beauchamp A, Bramston C, Campbell D, Semciw A. Staff and patient experience of the implementation and delivery of a virtual health care home monitoring service for COVID-19 in Melbourne, Australia. BMC Health Serv Res. 2022;22(1):911. doi:10.1186/s12913-022-08173-1. (EMBASE)	Included
Johnston B, Mathews G, Patterson A, Bravington A, Hardy B, Seymour J. 144 Qualitative component of a longitudinal, mixed methods programme evaluation using in-depth interviews. BMJ Support Palliat Care. 2018;8:A62.doi:10.1136/bmjspcare-2018-001548.	Excluded	Conference abstract
Karlsen L, Mjølstad BP, Løfaldli BB, Helvik AS. Family caregiver involvement and role in hospital at home for adults: the patients’ and family caregivers’ perspective—a Norwegian qualitative study. BMC Health Serv Res. 2023;23(1):499. doi:10.1186/s12913-023-09417-4.(Medline)	Excluded	No barriers and facilitators
Kirkcaldy A, Jack BA, Cope LC. Health care professionals' perceptions of a community based ‘virtual ward’ medicines management service: A qualitative study. Res Social Adm Pharm. 2018;14(1):69-75. doi:10.1016/j.sapharm.2017.02.001. (EMBASE)	Included
Knolle MD, Challis B, Pearce L, Laroche C, Pulimood T, et al. Admission avoidance by hospital at home for exacerbations of COPD by a nurse-led team in the east of England. In: C101. New insights into alpha-1-antitrypsin deficiency and outcomes following COPD exacerbations. American Thoracic Society; 2011. p. A5369-A5369. doi:10.1164/ajrccm-conference.2011.183.1_MeetingAbstracts.A5369.(EMBASE)	Excluded	Conference abstract
Ko SQ, Tan M, Tan F, Lim R, Lee Q, Lim Y. Experiences of patients and their caregivers admitted to a hospital-at-home program in Singapore: a descriptive qualitative study. J Gen Intern Med. 2023;38(3):691-698. doi:10.1007/s11606-022-07765-1. (EMBASE)	Included
Ko SQ, Chua CMS, Koh SH, Lim YW, Shorey S. Experiences of patients and their caregivers in a virtual ward in Singapore: A descriptive qualitative study. Int J Med Inform. 2023;177:105111. doi:10.1016/j.ijmedinf.2023.105111. (EMBASE)	Included
Kotb A, Armstrong S, Koev I, Antoun I, Vali Z, Barker J. Telemedicine: the future of personalised atrial fibrillation care in a post-pandemic world? EP Europace. 2023;25(Supplement_1):euad122.556. doi:10.1093/europace/euad122.556. (EMBASE)	Excluded	Conference abstract
Kolikonda MK, Munnangi S, Balu S, Wardi G, Patel A, Williams L. Virtual rounding in stroke care and neurology education during the COVID-19 pandemic - A residency program survey. J Stroke Cerebrovasc Dis. 2022;31(1):N.PAG-N.PAG. doi:10.1016/j.jstrokecerebrovasdis.2021.106177.(CINHAIL)	Excluded	in-person evaluation by neurology residents with supervision over telemedicine. Not VW.
Lam SKY, Chau JPC, Lo SHS, Siow EKC, Lee VWY, Shum EWC, et al. User engagement in the development of a home-based virtual multidisciplinary stroke care clinic for stroke survivors and caregivers: a qualitative descriptive study. Disabil Rehabil. 2022;44(20):5983-5989. doi:10.1080/09638288.2021.1955305. (EMBASE)	Excluded	Differents services are provided and analyzed in the article (virtual clinic). Not only VW.
Lee K, Achenbach C, Jang S, Kim J, Lee Y, Lee S. Early learning from a low-resource COVID-response virtual mental health crisis ward: mixed methods study. JMIR Form Res. 2022;6(11):e39861. doi:10.2196/39861. (Medline)	Included
Levine DM, Hohl BC, Marsden T, Kipp AM, Casey CM, Clark MA. Rural perceptions of acute care at home: a qualitative analysis. J Rural Health. 2021;37(2):353-361. doi:10.1111/jrh.12551. (PscyInfo)	Excluded	Not focus specifically ont VW but on home hospital care (Virtual Hospitals)
Levine DM, Paz M, Burke K, Schnipper JL. Predictors and reasons why patients decline to participate in home hospital: a mixed methods analysis of a randomized controlled trial. J Gen Intern Med. 2022;37(2):327-331. doi:10.1007/s11606-021-06833-2.(EMBASE)	Excluded	HAH model
Markle-Reid M, Ploeg J, Dufour S, Gray D, O'Connor M, Beaudet L. Perceived impacts, facilitators, and barriers to optimize hospital-to-home transitions for older adults with stroke and multimorbidity through a virtual transitional care intervention. Int J Integr Care. 2022;22:1-2. doi:10.5334/ijic.ICIC22137. (CINHAIL)	Excluded	Conference abstract
Murray M, Bijak M, Lloyd A. P-90 Experiences of a palliative care virtual ward–A viable, safe, supportive alternative to dying in a hospice. BMJ Support Palliat Care. 2023. doi:10.1136/spcare-2023-HUNC.111.(EMBASE)	Excluded	Poster presentation
Noble B, Munday D, O'Callaghan C, Hughes P, Orford R, Kinnear B. Can comprehensive specialised end-of-life care be provided at home? Lessons from a study of an innovative consultant-led community service in the UK. Eur J Cancer Care. 2015;24(2):253-266. doi:10.1111/ecc.12195. (PschyInfo)	Excluded	HAH model not VW
Nadeau-Fredette AC, Chan CT, Bargman JM, Copland MA, Finkle SN, Oliver MJ. Predictors of care gaps in home dialysis: the home dialysis virtual ward study. Am J Nephrol. 2019;50(5):392-400. doi:10.1159/000503439. (EMBASE)	Excluded	No barriers and facilitators
Peterson G, Moore S, Montoya S, Hutchison C, Hoople K, Smith C. Oncology care at home: a patient-centered approach to managing care for bone marrow transplant and CAR-T cell therapy patients. Blood. 2023;142:3724. doi:10.1182/blood-2023-190054.(EMBASE)	Excluded	Conference abstract
Pieroni D, Leon SJ, Krueger AL, Burton L, Tremblay-Savard O, Tangri N. Use of wearable and wireless technology in real-world clinical settings to improve patient outcomes in chronic kidney disease: a mixed methods pilot prospective trial. Can J Kidney Health Dis. 2023;10:20543581231212125. (EMBASE)	Excluded	Telemonitoring service (VIEWER telemonitoring kit) not VW
Ravi S, Shah S, Smith J, Kumar R, Patel A, Edwards A. Qualitative and quantitative evaluation of an innovative primary and secondary diabetes clinic in Western Sydney. Int J Integr Care. 2024;24(1):13. doi:10.5334/ijic.7548. (Medline)	Included
Read EA, Poirier S, McGee K, Johnston D, McKenzie K, Woodward A. Stakeholder perspectives on in-home passive remote monitoring to support aging in place in the province of New Brunswick, Canada: rapid qualitative investigation. JMIR Aging. 2022;5(2):e31486. doi:10.2196/31486. (Medline)	Excluded	Home Passive RM available as part of Home Support services
Risi L, D'Amore G, Sacchi L, Odone A, Frolova E, Rossi S. Integrated person-centred support preparation - a handy approach. Int J Integr Care. 2016;16(6):1-2. doi:10.5334/ijic.2888. (CINHAIL)	Excluded	Conference abstract
Rodgers G, Ponto M. Are patients admitted to the virtual ward satisfied with the intervention of the community matron in their care pathway? Prog Health Sci. 2012;2(1):19-27. Available from: https://www.researchgate.net/publication/258365490_Are_patients_admitted_to_the_virtual_ward_satisfied_with_the_intervention_of_the_community_matron_in_their_care_pathway (Academic search)	Include
Sandreva T. Is Influenza-er program feasible and safe? Assessment of hospital staff acceptability and utilisation of a telemedicine-supported early discharge program. BMJ Open Qual. 2023;12:A1-A2. doi:10.1183/13993003.congress-2021.PA446. (EMBASE)	Excluded	Conference abstract
Schultz K, Vickery H, Campbell K, Wheeldon M, Barrett-Beck L, Rushbrook E. Implementation of a virtual ward as a response to the COVID-19 pandemic. Aust Health Rev. 2021;45(4):433-441. doi:10.1071/AH20240. (EMBASE)	Included
Shepperd S, Dawes M, Doll H, Clegg A, Young J, Luntamo M. A multi-centre randomised trial to compare the effectiveness of geriatrician-led admission avoidance hospital at home versus inpatient admission. Trials. 2017;18(1):491. doi:10.1186/s13063-017-2214-y.(Medline)	Excluded	Protocol
Sidhu M, Walton H, Crellin N, Ellins J, Herlitz L, Litchfield I, et al. Staff experiences of training and delivery of remote home monitoring services for patients diagnosed with COVID-19 in England: A mixed-methods study. J Health Serv Res Policy. 2023;28(3):171-180. doi:10.1177/13558196231172586. (EMBASE)	Excluded	Unclear definition of service provided
Tennankore KK, Bargman JM, Chan CT, Finkelstein FO, Oliver MJ, van den Heuvel M. Patient satisfaction with a home dialysis virtual ward. J Am Soc Nephrol. 2017;28:854. (EMBASE)	Excluded	Conference abstract
Thomas NA, McDonnell L, Phillips R, Boakye K, McCracken E, Broderick C. Patient perceptions, opinions, and satisfaction of telehealth with remote blood pressure monitoring postpartum. BMC Pregnancy Childbirth. 2021;21(1):153. doi:10.1186/s12884-021-03632-9. (Medline)	Excluded	The medical team is composed only by nurses, the team has to be multidisciplinary (at least two different health professionals)
Towle RM, Fan PEM, Arba'in J, Aloweni F, Lim SH, Ang SY. Enhancing the hospital at home experience. Proc Singapore Healthcare. 2023;32:20101058231209200. doi:10.1177/20101058231209200. (EMBASE)	Excluded	Focus on nurses' experiences in delivering home care services such as therapies
Tran J, Woo K. Co-Designing An Integrated Transitional Care Model To Address Alternate Level Of Care And Promote Aging In Place: An Experienced Based Co-Design...22nd International Conference on Integrated Care, May 23-25, 2022, Odense, Denmark. Int J Integr Care. 2022;22:1-2. doi:10.5334/ijic.ICIC22285. (CINHAIL)	Excluded	Conference abstract
Udesen SEJ, Sandøe L, Jensen M, Madsen M, Lauritsen M, Thorsen S, et al. Healthcare professionals' experience with emergency department-based acute care performed within nursing homes. Age Ageing. 2022;51(8):1-10. doi:10.1093/ageing/afac170. (CINHAIL)	Excluded	HAH model not VW
Van den Heuvel JFM, Evers A, Wijnen R, Grol R, Lenderink T, Dreesens A, et al. Home-based telemonitoring versus hospital admission in high risk pregnancies: a qualitative study on women's experiences. BMC Pregnancy Childbirth. 2020;20(1):1-9. doi:10.1186/s12884-020-2779-4. (Academic search)	Excluded	No barriers and facilitators
Vasanwala FF, Tan SY, Tan H, Koh H, Lee C, Lim WS, et al. Initial experience of adopting virtual ward care model in Singapore. Proc Singapore Healthc. 2011;20:185. doi:10.1177/20101058110200S101. (EMBASE)	Excluded	Conference abstract
Vindrola-Padros C, Sidhu MS, Georghiou T, Sherlaw-Johnson C, Singh KE, Tomini SM, et al. The implementation of remote home monitoring models during the COVID-19 pandemic in England. EClinicalMedicine. 2021;34:100799. doi:10.1016/j.eclinm.2021.100799. (EMBASE)	Included
Wali S, Guessi Margarido M, Shah A, Ware P, McDonald M, O'Sullivan M, et al. Expanding telemonitoring in a virtual world: a case study of the expansion of a heart failure telemonitoring program during the COVID-19 pandemic. J Med Internet Res. 2021;23(1):e26165. doi:10.2196/26165. (EMBASE)	Excluded	Telemonitoring sytem not VW
Williams S, Morrissey A-M, Steed F, Leahy A, Shanahan E, Peters C, et al. Early supported discharge for older adults admitted to hospital with medical complaints: A qualitative study exploring the views of stakeholders. Age Ageing. 2023;52(iii1). doi: 10.1093/ageing/afac170. (EMBASE)	Excluded	Conference abstract
Walton H, Tarrant C, Walters S, Dombrowski S, Leake E, Smith C, et al. Patients' experiences of, and engagement with, remote home monitoring services for COVID-19 patients: A rapid mixed-methods study. Health Expect. 2022;25(5):2386-2404. doi: 10.1111/hex.13548. (CINHAIL)	Included
Wang Y, Haugen T, Steihaug S, Werner A. Patients with acute exacerbation of chronic obstructive pulmonary disease feel safe when treated at home: a qualitative study. BMC Pulm Med. 2012;12:45. doi: 10.1186/1471-2466-12-45. (EMBASE)	Excluded	Visits from nurses to the home. Not VW model
Wathne H, Østensen M, Kværner K, Mørch L, Jørgensen L, Solberg T., et al. (2023).Designing a future eHealth service for posthospitalization self-management support in long-term illness: qualitative interview study. JMIR Hum Factors. 2023;10:e39391. doi: 10.2196/39391. (Medline)	Excluded	Disease self-management through eHealth
		ullt
